# Supplementary material for: A Robust Drug–Target Interaction Prediction Framework with Capsule Network and Transfer Learning
Source: Int J Mol Sci. 2023 Sep 14;24(18):14061. doi: 10.3390/ijms241814061 (PMC10531393; doi:10.3390/ijms241814061)
Supplement: Supplementary file 1 [file ijms-24-14061-s001.zip]

Archive with 1 entries (1 files):
- ijms-2553792-supplementary.pdf
